# Supplementary material for: Comparative Evaluation of the Volatile Profile of the Essential Oil, the Hydrolate and the Plant Material from Origanum vulgare subsp. virens Grown in Portugal
Source: Foods. 2025 Dec 5;14(24):4175. doi: 10.3390/foods14244175 (PMC12731851; doi:10.3390/foods14244175)
Supplement: Supplementary file 1 [file foods-14-04175-s001.zip]

Archive with 1 entries (1 files):
- foods-3995334-supplementary.pdf
